# Supplementary material for: Ambient Mass Spectrometry Imaging Reveals Spatiotemporal Brain Distribution and Neurotransmitter Modulation by 1,8-Cineole: An Epoxy Monoterpene in Mongolian Medicine Sugmel-3
Source: Metabolites. 2025 Sep 22;15(9):631. doi: 10.3390/metabo15090631 (PMC12471961; doi:10.3390/metabo15090631)
Supplement: Supplementary file 1 [file metabolites-15-00631-s001.zip]

Archive with 1 entries (1 files):
- metabolites-3846315-Supplementary Materials.pdf
